# Supplementary material for: Dental Characteristics of Different Types of Cleft and Non-cleft Individuals
Source: Front Cell Dev Biol. 2020 Aug 25;8:789. doi: 10.3389/fcell.2020.00789 (PMC7477047; doi:10.3389/fcell.2020.00789)
Supplement: Supplementary file 1 [file Table_1.xls]

## Sheet: DC Data
Gender	NC and NSCLP	DC1	DC2	DC3	DC4	DC5	DC6	DC7	DC8	DC9	DC10	DC11	DC12	DC13	DC14
1	1	5.65	2.75	119.41	108.8	49.86	91.95	63.82	119.3	8.2	4.5	32.91	6.89	23.96	3.19
2	1	2.36	-0.07	106.78	97.82	57.38	85.36	81.06	138.31	15.9	1.9	20.81	3.19	19.29	4.57
2	1	3.07	1.01	114.92	104.03	52.77	91.74	75.66	130.53	11.32	2.69	24.13	5.09	23.24	2.21
2	1	6.48	3.28	122.88	113.67	45.61	104.81	56.82	108.65	8.73	7.3	28.63	9.67	36.74	2.38
2	1	1.7	0.64	113.67	102.26	54.55	95.74	68.91	124.9	11.08	2.53	23.02	4.75	28.98	2.68
1	1	1.72	0.43	114.11	106.86	57.39	95.68	64.26	122.47	8.1	4.59	22.66	10.91	29.92	0.14
2	1	2.26	0.84	111.97	102.69	51.86	89.39	67.16	120.72	15.35	2.62	20.96	8.15	32.28	4.31
1	1	6.97	-0.21	129.63	122.64	42.52	100.65	58.87	101	8.02	7.15	42.09	7	31.22	3.19
1	1	3.47	1.31	103.84	94.53	58.87	84.17	68.72	130.01	16.15	1.97	13.87	9.94	29.76	9.78
1	1	4.87	3.83	107.22	100.03	58.93	95.05	69.59	137.08	9.97	3	18.72	2.53	21.5	3.04
2	1	3.4	1.64	111.42	101.89	57.48	90.29	66.26	127.24	9.46	2.45	20.83	6.52	26.05	2.12
2	1	5.15	2.95	114.63	101.46	54.51	90.75	70.53	131.08	8.12	5.19	24.59	4.55	21.29	5.68
1	1	2.51	1.8	110.69	102.67	58.84	91.33	69.09	132.2	8.45	3.08	24.13	4.56	20.79	-0.96
1	1	3.78	1.64	112.29	102.5	53.37	80.36	81.23	137.82	12.83	2.29	20.95	3.69	17.89	2.16
2	1	11.58	1.38	121.22	109.69	49.68	95.68	64.33	116.61	8.04	6.03	26.71	8.38	27.15	3.86
2	1	2.99	1	114.17	101.2	61.79	96.71	53.96	117.74	3.09	6.49	22.06	10.66	35.09	4.83
2	1	3.45	2.76	111.52	102.53	58.37	92.9	73.21	138.2	7.04	3.05	20.37	2.32	19.49	1.62
1	1	9.09	-5.93	130.95	119.29	43.74	100.63	64.55	97.34	10	10.19	40.67	9.3	35.15	9
2	1	2.69	1.62	110.59	98.03	56.38	88.08	65.12	125.36	11.21	5.84	26.4	4.75	27.17	8.41
1	1	2.51	0.71	111.53	105.14	57.21	75.86	83.97	143.04	10.38	3	25.29	1.24	11.09	0.73
2	1	1.81	1.75	115.7	108.21	55.58	76.65	79.11	138.81	6.73	5.15	29.6	1.5	13.22	4.72
1	1	5.43	3.36	117.45	108.88	51.31	85.01	68.64	128.38	7.51	4.42	30.92	1.37	19.14	3.1
1	1	4.78	3.6	124.42	107.98	52.62	97.97	57.44	117.91	-0.61	6.48	30.93	5.67	28.11	4.13
2	1	3.55	3.18	110.21	104.59	57.26	95.06	61.46	125.15	9.52	5.49	23.24	6.49	28.65	4.07
1	1	4.88	2.54	110.37	102.54	58.31	102.86	56.95	120.47	8.94	6.41	28.34	5.38	28.37	3.6
1	1	2.07	-0.06	108.98	94.29	63.74	86.91	71.39	134.98	7.36	2.01	19.85	3.87	22.3	7.16
2	1	7.46	4.68	120.74	111.94	49.61	93.57	62.82	123.1	5.09	5.48	29.28	3.94	23.34	6.51
2	1	5.23	0.74	123.68	117.92	47.43	100.66	56.19	105.08	8.23	6.2	30.77	11.77	36.76	2.16
2	1	4.27	3.13	112.86	101.07	57.88	94.16	72.34	137.48	5.94	1.22	18.91	1.92	19.86	3.03
1	1	4.55	1.55	124.14	117.24	50.96	99.17	62.5	116.71	3.42	8.43	31.93	6.8	29.05	4.24
2	1	7.52	1.86	113.95	102.46	50.37	88.81	64.91	119.67	13.82	6.3	26.19	7.16	28.31	8.47
1	2	-3.67	5.1	72.7	61.03	84.05	78.82	78.44	175.16	16.42	7.86	24	1.94	13.84	2.6
2	2	-12.42	-1.97	109.98	99.63	79.44	82.14	76.45	150.13	-5.95	0.22	27.66	1.58	13.02	-0.54
1	2	-4.41	0.58	91.23	79.06	78.78	99.5	60.81	140.84	9.31	3.59	12	10.04	34.63	2.5
1	2	-4.32	-1.82	94.23	83.89	75.73	87.35	73.95	145.01	12.6	0.74	13.84	3.58	21.06	1.08
1	2	-3.79	4.23	87.62	76.78	76.63	81.22	71.76	158.78	10.14	2.51	13	2.58	17.24	3.22
1	2	-8.83	-0.48	74.11	59.92	57.03	85.48	67.39	169.13	3.66	5.81	12	6.09	21.36	2.01
1	2	2.14	2.07	88.94	73.9	76.89	82.26	70.26	152.57	11.59	2.01	16	4.69	18.8	7.99
2	2	-2.1	-1.34	85.33	71.09	87.12	85.41	69.06	152.95	9.23	5.46	14	6.65	24.25	2.42
1	2	-6.2	-0.68	74.12	64.46	97.48	82.05	73.83	169.78	9.26	1.55	15	7.08	23.03	4.41
1	2	-2.64	-0.94	104.2	91.78	66.1	69.39	93.03	156.69	10.99	1.73	17.58	0.07	8.82	-0.72
1	2	-21.71	9.97	101	97.35	50.88	82.58	71.51	152.76	6.08	0.13	16.98	6.04	21.75	13.61
2	2	-7.9	7.98	85.62	71.06	73.16	89.36	66.97	158.29	10.76	4.91	18	7	22.38	3.65
2	2	-17.35	2.08	68.89	57.89	52.42	90.18	54.86	172.28	-3.95	10.14	19.17	7.36	26.54	6.49
1	2	-1.74	-1.21	104.7	96.71	62.37	79.33	77.38	136.72	14.5	2.17	24.78	4.5	18.05	2.48
1	2	-3.86	-4.78	67.76	59.7	59.16	84.57	82.43	168.28	19.68	10.24	24.6	5.69	25.79	-3.7
1	2	-4.29	6.89	74.48	61.99	78.3	79.64	78.04	172.33	18.54	8.03	15	2.75	14.96	4.5
1	2	-2	-4.42	96.76	92.62	84.8	61.37	95.53	158.41	14.5	3.13	21.87	0.12	2.77	0.35
2	2	-5.08	5.02	97.37	86.48	65.17	86.01	73.53	152.55	9.71	0.26	11.45	2.31	19.21	4.6
1	2	-4.55	5.15	84.55	73.37	80.47	79.98	70.24	163.1	8.2	1.04	14	2.81	15.58	3.21
1	2	-8.83	4.81	81.91	71.59	74.94	86.5	74.98	162.93	15.36	5	17	3.6	20.66	0.8
1	2	-6.3	-1	78.35	67.35	86.83	83.04	81.57	165.65	16.4	4.89	14	2.23	16.55	0.07
1	2	-1.05	1.12	89.64	82.94	73.21	83.7	77.55	153.11	15.96	4.5	12	3.3	19.45	0.13
2	2	-14.09	-1.04	86.28	77.79	60.39	83.72	73.03	169.1	-3.47	3.46	15	2.89	16.54	-2.75
2	2	-4.81	4.76	102.28	90.2	68.47	86.22	69.31	148.84	3.18	0.36	16.55	3.19	16.01	6.53
1	2	-8.82	7.48	82.52	73.68	69.6	78.15	80.87	177.54	10.89	5.7	12.89	0.47	8.83	7.67
1	2	-3.49	2.21	108.24	97.86	57.26	93	70.63	132.66	11.96	1.5	21.46	5.5	25.72	2.14
2	2	-4.14	-2.14	106.88	102.69	61.36	89.48	71.78	128.55	14.22	2.33	23.3	7.77	26.93	-1.83
1	2	-14.69	2.87	72.01	63.65	89.36	86.75	74.07	170.58	14.01	6.42	19	4.57	21.06	0.62
1	2	-8.78	-2.76	80.52	70.08	60.3	62.08	92.83	183.99	5.02	3.5	17	2.39	2.3	0.46
1	3	-3.26	4	89.61	85.28	70.81	74.37	82.9	164.58	13.73	1.25	18	0.8	8.28	0.31
1	3	3.02	-0.28	123.6	118.65	52.95	89.69	63.38	115.79	3.7	8.81	34.56	8.83	27.57	3.79
1	3	-4.58	0.9	93.71	83.38	80.15	86.11	67.15	149.73	4.8	0.12	17	5.59	22.5	1.72
1	3	-0.79	-1.27	110.27	104.56	90.38	88.36	67.66	134.28	1.63	2.06	19.7	6.23	23.59	0.15
2	3	-5.27	-0.01	86.1	81.03	81.87	83	80.34	162.17	12.05	3.01	12	1.67	17.24	4.46
2	3	-2.71	3.42	104.88	92.48	60.45	93.66	69.07	138.65	9.82	1.66	16.98	4.65	24.52	3.81
1	3	-4.48	-2.17	93.14	83	80.41	84.84	73.51	147.08	10.6	0.78	12.24	3.4	20.87	1.9
2	3	-3.82	1.64	95.21	84.79	73.35	85.08	70	148.13	8.83	0.67	9.89	5.41	20.56	2.83
1	3	-8.85	1.61	100.07	88.88	84.77	74.94	81.02	160.57	2.11	0.3	17.82	0.13	7.62	3.12
1	3	-5.22	4.57	104.99	94.51	65.47	78.27	75.97	153.04	3.08	7.03	26.73	1	7.79	5.42
1	3	-1.82	-1.21	112.8	100.06	59.13	92.62	66.46	123	9.4	5.63	22.46	10.23	32.71	1.66
1	3	1.89	-0.6	111.15	100.42	60.3	88.48	70.25	129.11	9.24	3.75	22.15	5.81	25.39	3.63
1	3	-2.96	4.8	97.26	91.48	60.23	74.31	85.19	158.03	15.78	0.47	15.78	0.12	9.25	0.89
1	3	-6.8	11.47	72.38	57.4	64.53	58.8	82.61	200.47	9.96	9.36	17	7.38	-4.25	10
2	3	-2.91	1.42	106.36	101.19	66.18	92.96	66.07	135.58	5.7	1.3	14.66	6.69	26.05	2.14
2	3	4.2	3.71	121.42	112.08	93.32	90.2	60.62	135.28	-11.77	5.26	35.3	0.53	10.07	-4.32
2	3	2.42	-1.05	107.97	94.92	58.11	87.97	71.17	126.87	15.07	4.95	23.73	6.97	26.49	3.39
2	4	-1.76	-1.15	112.24	98.99	58.62	94.64	64.88	120.98	10.44	5.35	22.27	10.23	34.66	2.05
1	4	3.71	0.89	113.46	102.89	59.12	93.61	64.52	124.38	7.63	6.4	23.67	7.65	28.32	5.47
2	4	-1.01	-0.7	131.83	122.5	59.11	76.62	74.93	123.95	-1.76	6.58	41.26	3.14	18.83	3.29
2	4	0.42	-0.54	109.6	102.73	62.97	87.06	72.7	134.5	8.01	3.31	20.23	5.47	23.33	0.85
1	5	2.32	0.4	113.06	102.76	59.34	88.78	67.71	127.94	7.18	2.25	22.66	5.7	24.51	3.42
1	5	-1.25	1.14	109.43	103.53	66.09	91.68	64.55	133.22	3.16	5.15	27.42	4.93	20.37	-0.98
2	5	3.38	1.41	117.83	107.07	56	94.83	62.68	119.16	7.26	6.66	28.72	7.76	28.73	4.94
1	5	7.23	-1.2	98.19	86.25	56.03	86.18	70.5	140.36	10.42	0.99	11.12	4.45	20.21	-2.7
2	5	-0.76	0.13	96.91	86.28	65.66	88.09	68.12	134.11	17.26	0.15	18	10.28	31.57	2.67
1	5	-5.02	2.38	106.77	100.52	58.76	96.28	63.79	127.7	11.66	1.85	18.66	8.35	32.66	2.39
1	3	-15.32	1.91	71.83	65.5	92.86	86.5	72.23	169.66	12.35	7.45	19	3.73	22.47	0.3
2	3	-0.96	-0.31	90.96	81.04	74.19	85.85	81.26	154.76	15.2	3.63	16	2.27	16.86	2.42
2	3	-9.23	1.46	79.56	69.49	89.61	89.91	68.21	161.76	8.45	5.14	17	5.32	24.48	-1.52
1	3	2.79	2.44	111.14	106.67	58.37	92.66	67.83	131.23	8.11	4.19	19.74	6.84	25.4	2.7
1	3	0.82	2.83	101.79	91.64	59.22	85.79	76.8	142.73	15.69	2.8	16.69	3.43	19.84	6.4
1	3	-0.36	-1.6	110.4	101.53	58.66	84.69	76.94	131.63	12.94	3.62	24.31	5.11	23.05	0.66
2	3	-2.25	2.64	94.52	81.72	72.13	88.44	71.59	150	10.07	2.89	16	4.02	20.1	1.42
2	3	-2.94	-1.31	96.68	85.74	58.33	101.43	60.13	138.43	3.53	3.08	16.98	3.84	30.95	-1.46
1	3	-8.75	1.13	82.74	72.73	87.68	86.92	70.3	160.99	7.78	3.76	13.22	4.95	22.31	-0.74
1	3	-15.33	1.8	72.89	65.83	91.31	88.01	73.6	169.57	12.74	7.8	11	4.91	22.9	0.56
2	3	0.01	-0.52	99.53	91.03	59.87	89.78	69.19	138.87	10.19	0.09	11.93	4.96	25.26	1.29
2	3	-3.47	0.63	99.32	90.39	65.32	90.31	70.54	137.23	14.63	1.18	13.64	6.58	27.72	2.77
2	3	-4.87	5.71	101.92	92.34	65.06	80.6	73.37	154.95	3.77	1.49	20.69	0.56	8.66	5.11
1	3	-1.48	-1.69	110.17	101.26	62.9	84.73	71.1	130.61	8.67	6.02	26.89	6.25	23.29	2.34
2	3	-5.17	4.02	96.8	85.99	73.95	85.4	70.3	154.19	3.73	0.22	12.19	2.81	15.13	6.43
1	3	-11.03	4.73	110.85	104.5	65.64	87.94	60.16	138.61	-4.46	3.91	29.59	3.78	20.21	2.84
1	3	-2.12	1.32	96.64	90.2	70.79	96.58	70.41	144.29	10.96	0.12	15.78	3.15	19.03	4.51
1	3	-1.42	-0.19	102.74	91.34	59.63	92.52	66.07	136.02	7.11	0.4	16	6.19	28.02	2
2	3	0.9	-0.07	103.66	91.79	67.69	88.83	65.92	133.46	8.72	0.77	14.96	6.47	26.55	-0.72
2	3	-3.08	0.98	101.9	95.29	66.09	89.69	74.7	142.87	10.91	0.06	13.8	4.51	22.25	3.94
2	3	-6.02	1.14	103.16	92.63	54.33	91.33	66.18	144.73	-0.56	0.63	14.73	5.09	21.72	0.13
2	3	-8.82	-2.8	80.48	70.04	60.34	62.04	92.79	183.95	4.98	3.46	19	2.35	2.26	0.42
2	3	-5.17	6.06	99.65	88.21	71.08	78.45	71.08	159.32	-0.39	0.68	16.95	0.24	7.26	4.8
2	3	-4.29	4.12	97.21	84.09	60.56	96.92	69.84	140.95	16.46	1.67	15.59	3.81	25.94	6.25
2	4	1.53	-0.4	108.78	103.48	58.75	93.51	69.8	127.6	12.93	3.09	25.33	4.79	24.1	-0.38
1	4	-0.62	0.09	106.61	95.29	61.75	83.26	76.21	138.16	11.53	3.67	24.02	3.57	18.43	2.44
1	4	6.86	-0.77	120.09	114.7	56.33	87.59	62.83	115.18	6.64	4.2	31.91	6.59	25.1	0.85
2	4	0.4	-2.59	104.38	98.45	64.71	95.88	67.72	127.22	13.5	0.26	17	9.6	35.96	2.21
1	4	1.62	0.13	102.64	92.44	68.41	90.98	64.52	133.21	8.82	0.61	15.21	6.16	26.2	-0.32
1	4	-2.19	3.47	96.3	91.39	69.11	81.82	74.55	152.15	10.15	0.36	18	3.88	15.85	3.72
2	4	1.14	-0.32	104	93.87	67.08	88.83	66.02	132.43	9.26	1.01	15.94	6.61	26.53	-1.97
1	4	-9.5	3.38	107.8	100.39	65.92	86.69	68.58	143.46	0.86	3.98	26.09	3.27	18.18	5.14
1	4	0.27	0.92	80.5	69.54	77.88	88.69	73.18	153.55	20.38	6.3	19	6.66	25.59	0.62
1	5	-3.23	4.67	111.94	102.32	59.47	92.6	60.68	129.48	3.66	1.13	19.6	7.4	28.53	1.58
1	5	-3.19	1.43	105.27	100.99	61.49	84.37	70.52	135.15	11.58	6.82	25.64	5.54	22.44	5.44
2	5	-1.76	2.67	103.48	97.14	63.68	84.25	76.47	146.52	9.54	3.1	20.9	1.49	15.43	-0.4

## Sheet: Details
Gender		Types of Cleft		DC	Dental Characteristics
1	Male
2	Female	NC	1
		BCLP	2
		UCLP	3
		UCL	4
		UCLA	5
